# Supplementary material for: Photoswitchable Probes of Oxytocin and Vasopressin
Source: J Med Chem. 2023 Oct 19;66(21):14853–65. doi: 10.1021/acs.jmedchem.3c01415 (PMC10641831; doi:10.1021/acs.jmedchem.3c01415)
Supplement: Supplementary file 2 — jm3c01415_si_002.csv [file jm3c01415_si_002.csv]

Compound	SMILE	activity E-isomer OTR [nm]	activity Z-isomer OTR [nm]	activity E-isomer V1aR [nm]	activity Z-isomer V1aR [nm]	activity E-isomer V1bR [nm]	activity Z-isomer V1bR [nm]
3	O=C(OC(C)(C)C)C1=CC=CC=C1/N=N/C2=C(C(O)=O)C=CC=C2
4	O=C(OC(C)(C)C)C1=CC(/N=N/C2=C(C(O)=O)C=CC=C2)=CC=C1
5	O=C(OC(C)(C)C)C1=CC=CC(/N=N/C2=CC=CC(C(O)=O)=C2)=C1
6	CC1=NN(CC(O)=O)C(C)=C1/N=N/C2=C(C(OC(C)(C)C)=O)C=CC=C2
7	CC1=NN(CC(O)=O)C(C)=C1/N=N/C2=CC=CC(C(OC(C)(C)C)=O)=C2
8	O=C(N1CCC[C@H]1C(N[C@@H](CC(C)C)C(NCC(N)=O)=O)=O)[C@@H](NC([C@H](CC(N)=O)NC([C@H](CCC(N)=O)NC([C@H]([C@H](CC)C)NC([C@H](CC2=CC=C(/N=N/C3=CC=CC=C3)C=C2)N4)=O)=O)=O)=O)CSSC[C@H](N)C4=O	4501 ± 1014	3496 ± 1887
9	O=C(N[C@H](C(N[C@@H](CC(C)C)C(NCC(N)=O)=O)=O)CC1=CC=C(/N=N/C2=CC=CC=C2)C=C1)[C@@H](NC([C@H](CC(N)=O)NC([C@H](CCC(N)=O)NC([C@H]([C@H](CC)C)NC([C@H](CC3=CC=C(O)C=C3)N4)=O)=O)=O)=O)CSSC[C@H](N)C4=O	346 ± 30	136 ± 6
10	O=C(NCC1=CC=C(/N=N/C2=CC=C(C(NCC(N)=O)=O)C=C2)C=C1)[C@@H](NC([C@H](CC(N)=O)NC([C@H](CCC(N)=O)NC([C@H]([C@H](CC)C)NC([C@H](CC3=CC=C(O)C=C3)N4)=O)=O)=O)=O)CSSC[C@H](N)C4=O	94.6 ± 19	30.7 ± 4
11	O=C(NCC1=CC=C(/N=N/C2=CC=C(C(N[C@@H](CC(C)C)C(NCC(N)=O)=O)=O)C=C2)C=C1)[C@@H](NC([C@H](CC(N)=O)NC([C@H](CCC(N)=O)NC([C@H]([C@H](CC)C)NC([C@H](CC3=CC=C(O)C=C3)N4)=O)=O)=O)=O)CSSC[C@H](N)C4=O	263 ± 21	134 ± 17
12	O=C(N1CCC[C@H]1C(N[C@@H](CCC/N=C(N)\N)C(NCC(N)=O)=O)=O)[C@@H](NC([C@H](CC(N)=O)NC([C@H](CCC(N)=O)NC([C@H](CC2=CC=C(/N=N/C3=CC=CC=C3)C=C2)NC([C@H](CC4=CC=C(O)C=C4)N5)=O)=O)=O)=O)CSSC[C@H](N)C5=O			722 ± 53	1439 ± 108	107 ± 13	20.2 ± 6
13	O=C(NCC1=CC=C(/N=N/C2=CC=C(C(NCC(N)=O)=O)C=C2)C=C1)[C@@H](NC([C@H](CC(N)=O)NC([C@H](CCC(N)=O)NC([C@H](CC3=CC=CC=C3)NC([C@H](CC4=CC=C(O)C=C4)N5)=O)=O)=O)=O)CSSC[C@H](N)C5=O			>10 µM	>10 µM	11260 ± 1829	7228 ± 1575
14	O=C(NCC1=CC=C(/N=N/C2=CC=C(C(N[C@@H](CCC/N=C(N)\N)C(NCC(N)=O)=O)=O)C=C2)C=C1)[C@@H](NC([C@H](CC(N)=O)NC([C@H](CCC(N)=O)NC([C@H](CC3=CC=CC=C3)NC([C@H](CC4=CC=C(O)C=C4)N5)=O)=O)=O)=O)CSSC[C@H](N)C5=O			>10 µM	>10 µM	4967 ± 754	2373 ± 607
15	O=C(N[C@@H](CCC(N)=O)C(N[C@@H](CC(N)=O)C(N[C@H](C(N1CCC[C@H]1C(N[C@H](C(NCC(N)=O)=O)CCC/N=C(N)/N)=O)=O)CNC(C2=C(/N=N\C3=C4C=CC=C3)C=CC=C2)=O)=O)=O)[C@@H](NC([C@H](CC5=CC=C(O)C=C5)NC4=O)=O)CC6=CC=CC=C6
16	O=C(N[C@@H](CCC(N)=O)C(N[C@@H](CC(N)=O)C(N[C@H](C(N1CCC[C@H]1C(N[C@H](C(NCC(N)=O)=O)CCC/N=C(N)/N)=O)=O)CNC(C2=C(/N=N\C3=CC4=CC=C3)C=CC=C2)=O)=O)=O)[C@@H](NC([C@H](CC5=CC=C(O)C=C5)NC4=O)=O)CC6=CC=CC=C6
17	O=C(N[C@@H](CCC(N)=O)C(N[C@@H](CC(N)=O)C(N[C@H](C(N1CCC[C@H]1C(N[C@H](C(NCC(N)=O)=O)CCC/N=C(N)/N)=O)=O)CNC(C2=CC=CC(/N=N\C3=CC4=CC=C3)=C2)=O)=O)=O)[C@@H](NC([C@H](CC5=CC=C(O)C=C5)NC4=O)=O)CC6=CC=CC=C6
18	O=C(N[C@@H](CCC(N)=O)C(N[C@@H](CC(N)=O)C(N[C@H](C(N1CCC[C@H]1C(N[C@H](C(NCC(N)=O)=O)CCC/N=C(N)/N)=O)=O)CNC2=O)=O)=O)[C@@H](NC([C@H](CC3=CC=C(O)C=C3)NC(CN4C(C)=C(/N=N/C5=C2C=CC=C5)C(C)=N4)=O)=O)CC6=CC=CC=C6
19	O=C(N[C@@H](CCC(N)=O)C(N[C@@H](CC(N)=O)C(N[C@H](C(N1CCC[C@H]1C(N[C@H](C(NCC(N)=O)=O)CCC/N=C(N)/N)=O)=O)CNC2=O)=O)=O)[C@@H](NC([C@H](CC3=CC=C(O)C=C3)NC(CN(C(C)=C4/N=N\C5=CC=CC2=C5)N=C4C)=O)=O)CC6=CC=CC=C6
